# Supplementary material for: The intersection of finTech adoption, HR competency potential, service innovation, and firm growth in the banking sectors using Entropy and TOPSIS
Source: PLoS One. 2025 Jan 14;20(1):e0313210. doi: 10.1371/journal.pone.0313210 (PMC11731707; doi:10.1371/journal.pone.0313210)
Supplement: S1 File — (XLSX) [file pone.0313210.s001.xlsx]

## Sheet: Sheet1
	Step 1
	Decision matrix and Sum
		C1	C2	C3	C4	C5	C6	C7	C8	C9	C10	C11
	Alternative1	2.6	5.5	3	7	8.9	4	6.85	9	2	5	3.5
	Alternative2	5	3	8.5	2	5	9.2	4.15	7	4	6.35	8
	Alternative3	8	6.75	5	4	9.3	3	5	2.5	7	2	6.9
	Alternative4	3.75	8	4	8.5	2	6	7.4	5	3	8.65	4
	Alternative5	6	2.5	7	3	6.7	2	8	4.4	9	4	7.9
	Alternative6	7.5	4	5.9	5	7	8.8	2	6.75	5	3	9.6
	Alternative7	4	7.25	8	2.5	4	5	3.6	3	8.85	5.7	2
	Alternative8	9	5	2.6	6	7.1	7	3	8.35	6	4.3	5.1
	SUM	45.85	42	44	38	50	45	40	46	44.85	39	47
	Step 2
	Normalize
		C1	C2	C3	C4	C5	C6	C7	C8	C9	C10	C11
	SIoT-device1	0.0567067	0.130952	0.0681818	0.184211	0.178	0.0888889	0.17125	0.195652	0.0445931	0.128205	0.0744681
	SIoT-device2	0.109051	0.0714286	0.193182	0.0526316	0.1	0.204444	0.10375	0.152174	0.0891862	0.162821	0.170213
	SIoT-device3	0.174482	0.160714	0.113636	0.105263	0.186	0.0666667	0.125	0.0543478	0.156076	0.0512821	0.146809
	SIoT-device4	0.0817884	0.190476	0.0909091	0.223684	0.04	0.133333	0.185	0.108696	0.0668896	0.221795	0.0851064
	SIoT-device5	0.130862	0.0595238	0.159091	0.0789474	0.134	0.0444444	0.2	0.0956522	0.200669	0.102564	0.168085
	SIoT-device6	0.163577	0.0952381	0.134091	0.131579	0.14	0.195556	0.05	0.146739	0.111483	0.0769231	0.204255
	SIoT-device7	0.087241	0.172619	0.181818	0.0657895	0.08	0.111111	0.09	0.0652174	0.197324	0.146154	0.0425532
	SIoT-device8	0.196292	0.119048	0.0590909	0.157895	0.142	0.155556	0.075	0.181522	0.133779	0.110256	0.108511
	Step 3
	Entropy
	Calculate h = 1 / ln (m) = 1 / ln (8) = 1 / 1.791759469 = 0.558110627
	Compute ---> r * ln ® And Sum ----> ∑ r * ln (r)
		C1	C2	C3	C4	C5	C6	C7	C8	C9	C10
	SIoT-devie1	-0.16274	-0.266216	-0.183108	-0.311625	-0.307223	-0.215144	-0.302193	-0.31919	-0.138692	-0.263349	-0.193422
	SIoT-devie2	-0.241651	-0.188504	-0.317615	-0.15497	-0.230259	-0.324547	-0.235074	-0.286503	-0.215566	-0.295537	-0.301397
	SIoT-devie3	-0.304634	-0.293806	-0.247131	-0.236978	-0.312854	-0.180537	-0.25993	-0.15828	-0.289897	-0.152329	-0.281671
	SIoT-devie4	-0.204767	-0.315853	-0.21799	-0.334972	-0.128755	-0.268654	-0.312169	-0.241218	-0.180917	-0.334024	-0.20969
	SIoT-devie5	-0.266122	-0.167939	-0.292454	-0.200445	-0.269329	-0.138378	-0.321888	-0.224499	-0.322294	-0.233566	-0.299744
	SIoT-devie6	-0.296151	-0.223941	-0.26942	-0.266862	-0.275256	-0.319129	-0.149787	-0.281607	-0.24458	-0.197304	-0.324436
	SIoT-devie7	-0.212788	-0.303234	-0.309954	-0.179033	-0.202058	-0.244136	-0.216715	-0.178045	-0.320239	-0.281068	-0.13434
	SIoT-devie8	-0.319593	-0.253361	-0.167149	-0.291446	-0.277174	-0.28945	-0.19427	-0.309745	-0.269106	-0.243109	-0.240992
	Sum	-2.00845	-2.01285	-2.00482	-1.97633	-2.00291	-1.97998	-1.99203	-1.99909	-1.98129	-2.00029	-1.98569
	Step 4
	Multiply Sum (∑ r * ln (r)) by -h to calculate Entropy (e) = -h ∑ r * ln (r)
				h=	2.07944	0.480898
		C1	C2	C3	C4	C5	C6	C7	C8	C9	C10
	SIoT-device1	-0.16274	-0.266216	-0.183108	-0.311625	-0.307223	-0.215144	-0.302193	-0.31919	-0.138692	-0.263349	-0.193422
	SIoT-device2	-0.241651	-0.188504	-0.317615	-0.15497	-0.230259	-0.324547	-0.235074	-0.286503	-0.215566	-0.295537	-0.301397
	SIoT-device3	-0.304634	-0.293806	-0.247131	-0.236978	-0.312854	-0.180537	-0.25993	-0.15828	-0.289897	-0.152329	-0.281671
	SIoT-device4	-0.204767	-0.315853	-0.21799	-0.334972	-0.128755	-0.268654	-0.312169	-0.241218	-0.180917	-0.334024	-0.20969
	SIoT-device5	-0.266122	-0.167939	-0.292454	-0.200445	-0.269329	-0.138378	-0.321888	-0.224499	-0.322294	-0.233566	-0.299744
	SIoT-device6	-0.296151	-0.223941	-0.26942	-0.266862	-0.275256	-0.319129	-0.149787	-0.281607	-0.24458	-0.197304	-0.324436
	SIoT-device7	-0.212788	-0.303234	-0.309954	-0.179033	-0.202058	-0.244136	-0.216715	-0.178045	-0.320239	-0.281068	-0.13434
	SIoT-device8	-0.319593	-0.253361	-0.167149	-0.291446	-0.277174	-0.28945	-0.19427	-0.309745	-0.269106	-0.243109	-0.240992
	e	0.965862	0.967982	0.964118	0.950417	0.963198	0.95217	0.957965	0.961361	0.952803	0.961937	0.954919
	Step 5
	Calculate diversification d = 1 - e , and Sum it
		C1	C2	C3	C4	C5	C6	C7	C8	C9	C10	C11	∑ ( 1 - e )
	SIoT-device1	-0.16274	-0.266216	-0.183108	-0.311625	-0.307223	-0.215144	-0.302193	-0.31919	-0.138692	-0.263349	-0.193422
	SIoT-device2	-0.241651	-0.188504	-0.317615	-0.15497	-0.230259	-0.324547	-0.235074	-0.286503	-0.215566	-0.295537	-0.301397
	SIoT-device3	-0.304634	-0.293806	-0.247131	-0.236978	-0.312854	-0.180537	-0.25993	-0.15828	-0.289897	-0.152329	-0.281671
	SIoT-device4	-0.204767	-0.315853	-0.21799	-0.334972	-0.128755	-0.268654	-0.312169	-0.241218	-0.180917	-0.334024	-0.20969
	SIoT-device5	-0.266122	-0.167939	-0.292454	-0.200445	-0.269329	-0.138378	-0.321888	-0.224499	-0.322294	-0.233566	-0.299744
	SIoT-device6	-0.296151	-0.223941	-0.26942	-0.266862	-0.275256	-0.319129	-0.149787	-0.281607	-0.24458	-0.197304	-0.324436
	SIoT-device7	-0.212788	-0.303234	-0.309954	-0.179033	-0.202058	-0.244136	-0.216715	-0.178045	-0.320239	-0.281068	-0.13434
	SIoT-device8	-0.319593	-0.253361	-0.167149	-0.291446	-0.277174	-0.28945	-0.19427	-0.309745	-0.269106	-0.243109	-0.240992
	e	0.965862	0.967982	0.964118	0.950417	0.963198	0.95217	0.957965	0.961361	0.952803	0.961937	0.954919
	d = 1 - e	0.0341379	0.0320184	0.0358816	0.0495827	0.0368022	0.0478298	0.0420351	0.0386391	0.0471969	0.0380628	0.045081	0.447267
	Step 6
	Compute the Weight vector (W) = ( 1 - e ) / ( ∑ ( 1 - e ) ) = d / ∑ d
		C1	C2	C3	C4	C5	C6	C7	C8	C9	C10	C11
	SIoT-device1	-0.16274	-0.266216	-0.183108	-0.311625	-0.307223	-0.215144	-0.302193	-0.31919	-0.138692	-0.263349	-0.193422
	SIoT-device2	-0.241651	-0.188504	-0.317615	-0.15497	-0.230259	-0.324547	-0.235074	-0.286503	-0.215566	-0.295537	-0.301397
	SIoT-device3	-0.304634	-0.293806	-0.247131	-0.236978	-0.312854	-0.180537	-0.25993	-0.15828	-0.289897	-0.152329	-0.281671
	SIoT-device4	-0.204767	-0.315853	-0.21799	-0.334972	-0.128755	-0.268654	-0.312169	-0.241218	-0.180917	-0.334024	-0.20969
	SIoT-device5	-0.266122	-0.167939	-0.292454	-0.200445	-0.269329	-0.138378	-0.321888	-0.224499	-0.322294	-0.233566	-0.299744
	SIoT-device6	-0.296151	-0.223941	-0.26942	-0.266862	-0.275256	-0.319129	-0.149787	-0.281607	-0.24458	-0.197304	-0.324436
	SIoT-device7	-0.212788	-0.303234	-0.309954	-0.179033	-0.202058	-0.244136	-0.216715	-0.178045	-0.320239	-0.281068	-0.13434
	SIoT-device8	-0.319593	-0.253361	-0.167149	-0.291446	-0.277174	-0.28945	-0.19427	-0.309745	-0.269106	-0.243109	-0.240992
	W = d / ∑ d	0.0763255	0.0715868	0.080224	0.110857	0.0822823	0.106938	0.093982	0.0863892	0.105523	0.0851007	0.100792
			Weightages
				W	W in %
			C1	0.0763255	7.63255
			C2	0.0715868	7.15868
			C3	0.080224	8.0224
			C4	0.110857	11.0857
			C5	0.0822823	8.22823
			C6	0.106938	10.6938
			C7	0.093982	9.3982
			C8	0.0863892	8.63892
			C9	0.105523	10.5523
			C10	0.0851007	8.51007
			C11	0.100792	10.0792
				1	100
	Criteria	W
	Agility	0.076
	Cost	0.072
	E-services	0.08
	Financial innovation	0.111
	Competitive environment	0.082
	Risk optimization	0.107
	Workflow management	0.094
	Managerial decisions	0.086
	Credibility	0.106
	Bank profitability	0.085
	Robustness	0.101
	Criteria	W in Percent
	Agility	7.633
	Cost	7.159
	E-services	8.022
	Financial innovation	11.086
	Competitive environment	8.228
	Risk optimization	10.694
	Workflow management	9.398
	Managerial decisions	8.639
	Credibility	10.552
	Bank profitability	8.51
	Robustness	10.079

## Sheet: Sheet2
	Topsis
		Tolerance	Predictability	Durability	Integrity	Energy efficiency	Flexibility	Real-time
	QH1	8	6	7	5	9	4	8
	QH2	6	8	4	7	8	5	9
	QH3	7	4	8	6	6	5	7
	QH4	6	7	5	7	8	4	9
	QH5	4	8	6	9	7	8	6
		Tolerance	Predictability	Durability	Integrity	Energy efficiency	Flexibility	Real-time
	QH1	0.039801	0.0262009	0.0368421	0.0208333	0.0306122	0.0273973	0.0257235
	QH2	0.0298507	0.0349345	0.0210526	0.0291667	0.0272109	0.0342466	0.0289389
	QH3	0.0348259	0.0174672	0.0421053	0.025	0.0204082	0.0342466	0.022508
	QH4	0.0298507	0.0305677	0.0263158	0.0291667	0.0272109	0.0273973	0.0289389
	QH5	0.0199005	0.0349345	0.0315789	0.0375	0.0238095	0.0547945	0.0192926
	Weightage	0.153384	0.177618	0.180894	0.120625	0.0587373	0.235361	0.073379
		Tolerance	Predictability	Durability	Integrity	Energy efficiency	Flexibility	Real-time
	QH1	0.00610485	0.00465375	0.00666453	0.00251303	0.00179808	0.00644826	0.00188756
	QH2	0.00457864	0.006205	0.0038083	0.00351824	0.00159829	0.00806032	0.00212351
	QH3	0.00534174	0.0031025	0.00761661	0.00301563	0.00119872	0.00806032	0.00165162
	QH4	0.00457864	0.00542937	0.00476038	0.00351824	0.00159829	0.00644826	0.00212351
	QH5	0.00305242	0.006205	0.00571246	0.00452345	0.00139851	0.0128965	0.00141567
		Tolerance	Predictability	Durability	Integrity	Energy efficiency	Flexibility	Real-time
	QH1	0.00610485	0.00465375	0.00666453	0.00251303	0.00179808	0.00644826	0.00188756
	QH2	0.00457864	0.006205	0.0038083	0.00351824	0.00159829	0.00806032	0.00212351
	QH3	0.00534174	0.0031025	0.00761661	0.00301563	0.00119872	0.00806032	0.00165162
	QH4	0.00457864	0.00542937	0.00476038	0.00351824	0.00159829	0.00644826	0.00212351
	QH5	0.00305242	0.006205	0.00571246	0.00452345	0.00139851	0.0128965	0.00141567
	Vj+	0.00610485	0.006205	0.00761661	0.00452345	0.00179808	0.0128965	0.00212351
	Vj-	0.00305242	0.0031025	0.0038083	0.00251303	0.00119872	0.00644826	0.00141567
		Si+	Si-	Si+ + Si-	Pi = Si- / (Si+ + Si-)	Performace in Percentage	Rank
	QH1	0.00699931	0.00452367	0.011523	0.392578	39.2578	3
	QH2	0.00402799	0.0125849	0.0166129	0.757538	75.7538	1
	QH3	0.0132061	0.0132061	0.0264121	0.5	50	2
	QH4	0.0115812	0.0115812	0.0231625	0.5	50	2
	QH5	0.0164679	0.0164679	0.0329359	0.5	50	2
