# Supplementary material for: The intersection of finTech adoption, HR competency potential, service innovation, and firm growth in the banking sectors using Entropy and TOPSIS
Source: PLoS One. 2025 Jan 14;20(1):e0313210. doi: 10.1371/journal.pone.0313210 (PMC11731707; doi:10.1371/journal.pone.0313210)
Supplement: S2 File — (XLSX) [file pone.0313210.s002.xlsx]

## Sheet: Sheet1
Step 1
		C1	C2	C3	C4	C5	C6	C7	C8	C9	C10	C11
	A1	2.6	5.5	3	7	8.9	4	6.85	9	2	5	3.5
	A2	5	3	8.5	2	5	9.2	4.15	7	4	6.35	8
	A3	8	6.75	5	4	9.3	3	5	2.5	7	2	6.9
	A4	3.75	8	4	8.5	2	6	7.4	5	3	8.65	4
	A5	6	2.5	7	3	6.7	2	8	4.4	9	4	7.9
	A6	7.5	4	5.9	5	7	8.8	2	6.75	5	3	9.6
	A7	4	7.25	8	2.5	4	5	3.6	3	8.85	5.7	2
	A8	9	5	2.6	6	7.1	7	3	8.35	6	4.3	5.1
Step 2	Normalized Matrix x̅ij
		C1	C2	C3	C4	C5	C6	C7	C8	C9	C10	C11
	A1	0.150344	0.348811	0.180311	0.474644	0.472363	0.230526	0.447928	0.515427	0.115794	0.337004	0.194313
	A2	0.289122	0.190261	0.510882	0.135613	0.265372	0.530209	0.271372	0.400888	0.231588	0.427995	0.444143
	A3	0.462596	0.428086	0.300519	0.271225	0.493593	0.172894	0.326955	0.143174	0.40528	0.134802	0.383073
	A4	0.216842	0.507362	0.240415	0.576354	0.106149	0.345788	0.483893	0.286348	0.173691	0.583017	0.222071
	A5	0.346947	0.15855	0.420726	0.203419	0.355599	0.115263	0.523127	0.251987	0.521074	0.269603	0.438591
	A6	0.433684	0.253681	0.354612	0.339032	0.371521	0.507156	0.130782	0.38657	0.289486	0.202203	0.532972
	A7	0.231298	0.459796	0.48083	0.169516	0.212298	0.288157	0.235407	0.171809	0.51239	0.384185	0.111036
	A8	0.52042	0.317101	0.15627	0.406838	0.376829	0.40342	0.196173	0.478202	0.347383	0.289824	0.283141
	C.Weights	0.0763255	0.0715868	0.080224	0.110857	0.0822823	0.106938	0.093982	0.0863892	0.105523	0.0851007	0.100792					Step 5
Step 3																	Euclidean distance		Step 6	performance score
																	Sum+	Si+	Sum-	Si-	Si+ + Si-	Pi	Percentage	Rankings
	Weighted N.Matrix Vij															A1	0.00632623	0.0795376	0.00489415	0.0699582	0.149496	0.467961	46.7961	6
		C1	C2	C3	C4	C5	C6	C7	C8	C9	C10	C11				A2	0.00490174	0.0700124	0.00614681	0.0784016	0.148414	0.528263	52.8263	3
	A1	0.0114751	0.0249703	0.0144653	0.0526176	0.0388671	0.0246519	0.0420971	0.0445273	0.0122189	0.0286793	0.0195852				A3	0.00648738	0.0805443	0.0040393	0.0635555	0.1441	0.441052	44.1052	7
	A2	0.0220674	0.0136201	0.0409849	0.0150336	0.0218354	0.0566993	0.0255041	0.0346324	0.0244379	0.0364227	0.0447661				A4	0.00576738	0.0759433	0.00593807	0.0770589	0.153002	0.503646	50.3646	5
	A3	0.0353079	0.0306453	0.0241088	0.0300672	0.0406139	0.0184889	0.0307278	0.0123687	0.0427663	0.0114717	0.0386107				A5	0.00535456	0.0731748	0.00627515	0.0792158	0.152391	0.519821	51.9821	4
	A4	0.0165506	0.0363204	0.019287	0.0638928	0.00873418	0.0369778	0.0454772	0.0247374	0.0183284	0.0496152	0.022383				A6	0.00417752	0.0646337	0.00641184	0.080074	0.144708	0.55335	55.335	1
	A5	0.0264809	0.0113501	0.0337523	0.0225504	0.0292595	0.0123259	0.0491645	0.0217689	0.0549852	0.0229434	0.0442065				A7	0.00790579	0.0889145	0.0034646	0.0588608	0.147775	0.398313	39.8313	8
	A6	0.0331011	0.0181602	0.0284484	0.037584	0.0305696	0.0542341	0.0122911	0.0333955	0.0305474	0.0172076	0.0537193				A8	0.00411452	0.0641445	0.00528062	0.0726679	0.136812	0.53115	53.115	2
	A7	0.0176539	0.0329154	0.0385741	0.018792	0.0174684	0.0308149	0.022124	0.0148424	0.0540688	0.0326944	0.0111915
	A8	0.0397213	0.0227002	0.0125366	0.0451008	0.0310063	0.0431408	0.0184367	0.0413115	0.0366568	0.0246642	0.0285384
Step 4
	ideal best and worst
	V+	0.0397213	0.0113501	0.0409849	0.0638928	0.0406139	0.0566993	0.0491645	0.0445273	0.0549852	0.0496152	0.0537193
	V-	0.0114751	0.0363204	0.0125366	0.0150336	0.00873418	0.0123259	0.0122911	0.0123687	0.0122189	0.0114717	0.0111915
	Alternatives	Score	Rankings
	A1	0.468	6
	A2	0.528	3
	A3	0.441	7
	A4	0.504	5
	A5	0.52	4
	A6	0.553	1
	A7	0.398	8
	A8	0.531	2
	Alternatives	Performance percent	Rankings
	A1	46.8	6
	A2	52.83	3
	A3	44.11	7
	A4	50.36	5
	A5	51.98	4
	A6	55.33	1
	A7	39.83	8
	A8	53.11	2
